# Supplementary material for: Quantitative Consistency of Amide Proton Transfer-Weighted MRI for Brain Tumor Differentiation: Systematic Review of Clinical Evidence
Source: Tomography. 2026 May 6;12(5):65. doi: 10.3390/tomography12050065 (PMC13210856; doi:10.3390/tomography12050065)
Supplement: Supplementary file 1 [file tomography-12-00065-s001.zip]

Archive with 2 entries (2 files):
- PRISMA-DTA.pdf
- supplementary.pdf
